# Supplementary material for: Structure-Based Discovery of Orthosteric Non-Peptide GLP-1R Agonists via Integrated Virtual Screening and Molecular Dynamics
Source: Int J Mol Sci. 2025 Jun 26;26(13):6131. doi: 10.3390/ijms26136131 (PMC12249819; doi:10.3390/ijms26136131)
Supplement: Supplementary file 1 [file ijms-26-06131-s001.zip]

Archive with 1 entries (1 files):
- ijms-3689167-supplementary.pdf
